# Supplementary material for: Multielement Determination in Turmeric (Curcuma longa L.) Using Different Digestion Methods
Source: Molecules. 2022 Dec 1;27(23):8392. doi: 10.3390/molecules27238392 (PMC9741154; doi:10.3390/molecules27238392)
Supplement: Supplementary file 1 [file molecules-27-08392-s001.zip]

Archive with 1 entries (1 files):
- molecules-1906635-supplementary.pdf
